# Supplementary material for: Immunologic Biomarkers in Peripheral Blood of Persons With Tuberculosis and Advanced HIV
Source: Front Immunol. 2022 Jun 10;13:890003. doi: 10.3389/fimmu.2022.890003 (PMC9226490; doi:10.3389/fimmu.2022.890003)
Supplement: Supplementary file 2 [file Table_1_v1.xlsx]

## Sheet: summary
Biomarker	TB-HIV Baseline	HIV Baseline	TB-HIV Month2	HIV Month 2	TB-HIV End Visit	HIV End Visit
EGF	Min.:0.0100	Min.:0.01	Min.:0.010	Min.:0.01	Min.:0.0100	Min.:0.01
EGF	1stQu.:0.2925	1stQu.:10.23	1stQu.:2.049	1stQu.:12.90	1stQu.:0.0100	1stQu.:11.96
EGF	Median:2.9275	Median:17.47	Median:9.537	Median:18.58	Median:0.2925	Median:26.03
EGF	Mean:7.7255	Mean:33.25	Mean:21.453	Mean:67.91	Mean:3.7414	Mean:50.69
EGF	3rdQu.:11.8972	3rdQu.:55.49	3rdQu.:13.444	3rdQu.:106.20	3rdQu.:4.9812	3rdQu.:68.80
EGF	Max.:25.6766	Max.:123.34	Max.:179.265	Max.:351.72	Max.:27.6140	Max.:177.56
EOTAXIN	Min.:0.010	Min.:20.98	Min.:0.3643	Min.:6.093	Min.:2.479	Min.:11.05
EOTAXIN	1stQu.:4.853	1stQu.:28.52	1stQu.:10.5617	1stQu.:14.770	1stQu.:12.983	1stQu.:42.19
EOTAXIN	Median:13.240	Median:36.43	Median:13.5341	Median:26.664	Median:22.447	Median:59.94
EOTAXIN	Mean:17.168	Mean:56.97	Mean:19.5544	Mean:48.733	Mean:24.438	Mean:71.59
EOTAXIN	3rdQu.:23.001	3rdQu.:72.92	3rdQu.:22.3365	3rdQu.:47.869	3rdQu.:30.184	3rdQu.:106.48
EOTAXIN	Max.:77.181	Max.:164.95	Max.:62.0603	Max.:297.519	Max.:58.735	Max.:162.50
G-CSF	Min.:0.0100	Min.:0.010	Min.:0.010	Min.:0.010	Min.:0.01	Min.:0.01000
G-CSF	1stQu.:0.0100	1stQu.:5.737	1stQu.:0.010	1stQu.:1.645	1stQu.:0.01	1stQu.:0.01375
G-CSF	Median:0.9718	Median:24.574	Median:0.010	Median:21.298	Median:0.01	Median:34.40998
G-CSF	Mean:10.2637	Mean:32.142	Mean:9.576	Mean:28.232	Mean:10.04	Mean:38.70974
G-CSF	3rdQu.:14.5937	3rdQu.:36.870	3rdQu.:7.925	3rdQu.:38.920	3rdQu.:0.01	3rdQu.:51.63330
G-CSF	Max.:47.7655	Max.:142.856	Max.:69.311	Max.:146.149	Max.:104.70	Max.:146.14930
GM-CSF	Min.:0.010	Min.:0.0100	Min.:0.010	Min.:1.969	Min.:0.010	Min.:0.010
GM-CSF	1stQu.:0.010	1stQu.:0.9896	1stQu.:0.010	1stQu.:3.446	1stQu.:0.010	1stQu.:6.401
GM-CSF	Median:2.534	Median:20.0170	Median:2.027	Median:11.818	Median:0.010	Median:17.728
GM-CSF	Mean:3.217	Mean:19.9920	Mean:3.444	Mean:15.057	Mean:2.783	Mean:20.690
GM-CSF	3rdQu.:5.324	3rdQu.:29.5534	3rdQu.:4.563	3rdQu.:19.699	3rdQu.:1.774	3rdQu.:33.990
GM-CSF	Max.:9.639	Max.:57.1641	Max.:14.722	Max.:49.273	Max.:28.991	Max.:51.245
IFN-a2	Min.:0.010	Min.:0.010	Min.:0.010	Min.:0.0100	Min.:0.010	Min.:0.010
IFN-a2	1stQu.:0.010	1stQu.:5.505	1stQu.:0.010	1stQu.:0.1326	1stQu.:0.010	1stQu.:6.506
IFN-a2	Median:0.010	Median:12.511	Median:0.010	Median:11.5098	Median:0.010	Median:14.512
IFN-a2	Mean:5.695	Mean:16.115	Mean:2.231	Mean:17.8037	Mean:2.874	Mean:20.719
IFN-a2	3rdQu.:6.414	3rdQu.:26.523	3rdQu.:2.250	3rdQu.:26.2723	3rdQu.:0.010	3rdQu.:26.523
IFN-a2	Max.:41.723	Max.:42.536	Max.:12.188	Max.:78.5667	Max.:30.161	Max.:66.556
IFN-gamma	Min.:0.010	Min.:0.010	Min.:0.0100	Min.:0.010	Min.:0.0100	Min.:0.010
IFN-gamma	1stQu.:2.458	1stQu.:2.697	1stQu.:0.3691	1stQu.:0.010	1stQu.:0.0100	1stQu.:0.010
IFN-gamma	Median:4.918	Median:5.731	Median:2.5494	Median:1.180	Median:0.0100	Median:6.068
IFN-gamma	Mean:7.844	Mean:8.071	Mean:3.6229	Mean:3.544	Mean:1.0262	Mean:5.916
IFN-gamma	3rdQu.:8.747	3rdQu.:10.789	3rdQu.:4.3713	3rdQu.:6.574	3rdQu.:0.7283	3rdQu.:7.080
IFN-gamma	Max.:32.334	Max.:25.631	Max.:17.8749	Max.:12.813	Max.:9.1114	Max.:25.631
IL-10	Min.:0.0100	Min.:0.01	Min.:0.0100	Min.:0.0100	Min.:0.010	Min.:0.010
IL-10	1stQu.:0.0100	1stQu.:10.35	1stQu.:0.0100	1stQu.:0.7369	1stQu.:0.010	1stQu.:2.912
IL-10	Median:0.0100	Median:28.51	Median:0.2279	Median:6.4729	Median:0.010	Median:10.034
IL-10	Mean:0.9353	Mean:162.13	Mean:5.4060	Mean:9.3710	Mean:16.547	Mean:11.680
IL-10	3rdQu.:0.3469	3rdQu.:47.49	3rdQu.:1.2538	3rdQu.:14.0828	3rdQu.:4.562	3rdQu.:15.217
IL-10	Max.:10.9555	Max.:1741.80	Max.:66.8821	Max.:40.5103	Max.:203.344	Max.:39.861
IL-12P40	Min.:0.010	Min.:0.010	Min.:0.0100	Min.:0.010	Min.:0.01	Min.:0.010
IL-12P40	1stQu.:0.010	1stQu.:0.010	1stQu.:0.0100	1stQu.:0.010	1stQu.:0.01	1stQu.:1.822
IL-12P40	Median:0.010	Median:2.908	Median:0.0100	Median:2.181	Median:0.01	Median:4.362
IL-12P40	Mean:1.117	Mean:4.404	Mean:0.4231	Mean:6.703	Mean:3.01	Mean:9.890
IL-12P40	3rdQu.:0.010	3rdQu.:8.278	3rdQu.:0.0100	3rdQu.:10.178	3rdQu.:0.01	3rdQu.:14.540
IL-12P40	Max.:7.200	Max.:14.540	Max.:6.2067	Max.:23.265	Max.:45.01	Max.:47.260
IL-12P70	Min.:0.0100	Min.:0.01000	Min.:0.0100	Min.:0.0100	Min.:0.0100	Min.:0.010
IL-12P70	1stQu.:0.0100	1stQu.:0.01000	1stQu.:0.0100	1stQu.:0.5639	1stQu.:0.0100	1stQu.:0.010
IL-12P70	Median:0.0100	Median:0.01919	Median:0.0100	Median:3.9485	Median:0.0100	Median:3.948
IL-12P70	Mean:0.5493	Mean:2.94067	Mean:0.2889	Mean:4.6772	Mean:0.7007	Mean:4.594
IL-12P70	3rdQu.:0.0100	3rdQu.:5.64118	3rdQu.:0.0100	3rdQu.:8.1810	3rdQu.:0.0100	3rdQu.:6.205
IL-12P70	Max.:7.7839	Max.:14.11030	Max.:3.2411	Max.:12.9806	Max.:9.7327	Max.:18.631
IL-13	Min.:0.01	Min.:0.0100	Min.:0.010	Min.:0.010	Min.:0.01	Min.:0.0100
IL-13	1stQu.:0.01	1stQu.:0.0100	1stQu.:0.010	1stQu.:0.010	1stQu.:0.01	1stQu.:0.0100
IL-13	Median:0.01	Median:0.0100	Median:0.010	Median:0.010	Median:0.01	Median:0.3678
IL-13	Mean:16.72	Mean:1.0449	Mean:8.949	Mean:2.207	Mean:28.35	Mean:1.5579
IL-13	3rdQu.:0.01	3rdQu.:0.7357	3rdQu.:0.010	3rdQu.:0.010	3rdQu.:0.01	3rdQu.:2.2071
IL-13	Max.:250.73	Max.:7.9713	Max.:134.099	Max.:25.153	Max.:425.15	Max.:6.7447
IL-15	Min.:0.0100	Min.:2.924	Min.:0.01000	Min.:0.010	Min.:0.010	Min.:2.924
IL-15	1stQu.:0.0100	1stQu.:5.727	1stQu.:0.01000	1stQu.:2.924	1stQu.:0.010	1stQu.:3.899
IL-15	Median:0.0100	Median:6.825	Median:0.01000	Median:3.655	Median:0.010	Median:7.801
IL-15	Mean:0.6994	Mean:8.469	Mean:0.17356	Mean:3.970	Mean:0.694	Mean:7.558
IL-15	3rdQu.:0.5540	3rdQu.:12.073	3rdQu.:0.07425	3rdQu.:4.264	3rdQu.:0.010	3rdQu.:9.631
IL-15	Max.:5.1297	Max.:15.615	Max.:1.38532	Max.:10.485	Max.:10.270	Max.:15.615
IL-17A	Min.:0.0100	Min.:0.0100	Min.:0.0100	Min.:0.010	Min.:0.010	Min.:0.0100
IL-17A	1stQu.:0.0100	1stQu.:0.7366	1stQu.:0.0100	1stQu.:1.166	1stQu.:0.010	1stQu.:0.8594
IL-17A	Median:0.0100	Median:4.4220	Median:0.0100	Median:2.947	Median:0.010	Median:4.6678
IL-17A	Mean:0.8731	Mean:3.9820	Mean:0.8621	Mean:3.758	Mean:1.035	Mean:5.7052
IL-17A	3rdQu.:0.9278	3rdQu.:6.6352	3rdQu.:0.3373	3rdQu.:5.221	3rdQu.:0.010	3rdQu.:9.2191
IL-17A	Max.:5.4026	Max.:7.8653	Max.:7.0933	Max.:15.009	Max.:14.545	Max.:18.2165
IL-1RA	Min.:0.01	Min.:9.055	Min.:0.010	Min.:0.01	Min.:0.0100	Min.:11.07
IL-1RA	1stQu.:0.01	1stQu.:22.663	1stQu.:0.010	1stQu.:11.32	1stQu.:0.0100	1stQu.:18.63
IL-1RA	Median:10.17	Median:63.639	Median:2.421	Median:21.15	Median:0.0100	Median:34.27
IL-1RA	Mean:169.51	Mean:222.289	Mean:9.363	Mean:36.45	Mean:7.8937	Mean:77.28
IL-1RA	3rdQu.:46.18	3rdQu.:300.047	3rdQu.:7.265	3rdQu.:32.76	3rdQu.:0.7261	3rdQu.:99.76
IL-1RA	Max.:1670.61	Max.:948.329	Max.:60.843	Max.:130.95	Max.:112.9814	Max.:310.55
IL-1α	Min.:0.01	Min.:0.010	Min.:0.01	Min.:0.010	Min.:0.01	Min.:0.0100
IL-1α	1stQu.:0.01	1stQu.:0.010	1stQu.:0.01	1stQu.:0.010	1stQu.:0.01	1stQu.:0.0100
IL-1α	Median:0.01	Median:4.473	Median:0.01	Median:0.010	Median:0.01	Median:0.3441
IL-1α	Mean:36.70	Mean:14.066	Mean:37.78	Mean:7.772	Mean:72.08	Mean:6.3819
IL-1α	3rdQu.:0.01	3rdQu.:10.667	3rdQu.:0.01	3rdQu.:5.333	3rdQu.:0.01	3rdQu.:11.6992
IL-1α	Max.:541.34	Max.:129.724	Max.:563.23	Max.:69.851	Max.:1081.09	Max.:28.5599
IL-1β	Min.:0.0100	Min.:0.0100	Min.:0.01000	Min.:0.0100	Min.:0.0100	Min.:0.01000
IL-1β	1stQu.:0.0100	1stQu.:0.0100	1stQu.:0.01000	1stQu.:0.1885	1stQu.:0.0100	1stQu.:0.09425
IL-1β	Median:0.1197	Median:0.4399	Median:0.01000	Median:0.3142	Median:0.0100	Median:0.81714
IL-1β	Mean:0.1723	Mean:0.5915	Mean:0.14706	Mean:0.6578	Mean:0.1459	Mean:1.02040
IL-1β	3rdQu.:0.1496	3rdQu.:0.8171	3rdQu.:0.06485	3rdQu.:0.9115	3rdQu.:0.0100	3rdQu.:1.13160
IL-1β	Max.:1.1384	Max.:2.2015	Max.:0.71866	Max.:2.4533	Max.:1.8286	Max.:4.09212
IL-2	Min.:0.0100	Min.:0.0100	Min.:0.01000	Min.:0.0100	Min.:0.0100	Min.:0.0100
IL-2	1stQu.:0.0100	1stQu.:0.8099	1stQu.:0.01000	1stQu.:0.0105	1stQu.:0.0100	1stQu.:0.6749
IL-2	Median:0.0100	Median:2.0254	Median:0.01000	Median:1.3501	Median:0.0100	Median:1.7552
IL-2	Mean:0.4232	Mean:1.9455	Mean:0.10509	Mean:1.1418	Mean:0.4846	Mean:2.4246
IL-2	3rdQu.:0.8310	3rdQu.:2.8362	3rdQu.:0.05387	3rdQu.:2.0254	3rdQu.:0.0100	3rdQu.:3.5121
IL-2	Max.:1.8583	Max.:4.1883	Max.:0.58655	Max.:2.4308	Max.:6.0739	Max.:7.1663
IL-3	Min.:0.01000	Min.:0.010	Min.:0.01000	Min.:0.01000	Min.:0.0100	Min.:0.010
IL-3	1stQu.:0.01000	1stQu.:0.010	1stQu.:0.01000	1stQu.:0.09614	1stQu.:0.0100	1stQu.:0.010
IL-3	Median:0.01000	Median:0.010	Median:0.01000	Median:2.92861	Median:0.0100	Median:1.774
IL-3	Mean:0.15047	Mean:2.459	Mean:0.15042	Mean:2.38750	Mean:0.1296	Mean:2.851
IL-3	3rdQu.:0.05863	3rdQu.:5.687	3rdQu.:0.05863	3rdQu.:3.90662	3rdQu.:0.0100	3rdQu.:3.996
IL-3	Max.:1.82523	Max.:8.721	Max.:1.39541	Max.:5.33080	Max.:1.5028	Max.:11.943
IL-4	Min.:0.01	Min.:0.010	Min.:0.01	Min.:0.0100	Min.:0.01	Min.:0.010
IL-4	1stQu.:0.01	1stQu.:0.010	1stQu.:0.01	1stQu.:0.0100	1stQu.:0.01	1stQu.:0.010
IL-4	Median:0.01	Median:0.010	Median:0.01	Median:0.6772	Median:0.01	Median:2.689
IL-4	Mean:47.68	Mean:6.100	Mean:45.64	Mean:5.9584	Mean:79.63	Mean:13.626
IL-4	3rdQu.:0.01	3rdQu.:8.066	3rdQu.:0.01	3rdQu.:11.4268	3rdQu.:0.01	3rdQu.:14.788
IL-4	Max.:712.19	Max.:38.985	Max.:684.51	Max.:25.5422	Max.:1194.26	Max.:63.183
IL-5	Min.:0.0100	Min.:0.0100	Min.:0.0100	Min.:0.01000	Min.:0.0100	Min.:0.0100
IL-5	1stQu.:0.0100	1stQu.:0.0100	1stQu.:0.0100	1stQu.:0.03293	1stQu.:0.0100	1stQu.:0.3051
IL-5	Median:0.0100	Median:0.9157	Median:0.0100	Median:1.11929	Median:0.0100	Median:1.1193
IL-5	Mean:1.1214	Mean:1.0348	Mean:1.6606	Mean:1.14458	Mean:2.0334	Mean:1.9107
IL-5	3rdQu.:0.1535	3rdQu.:2.0870	3rdQu.:0.4298	3rdQu.:1.62849	3rdQu.:0.2763	3rdQu.:3.4127
IL-5	Max.:14.8118	Max.:2.3418	Max.:17.0679	Max.:3.15763	Max.:28.1296	Max.:5.3024
IL-6	Min.:0.01	Min.:0.01000	Min.:0.010	Min.:0.0100	Min.:0.010	Min.:0.0100
IL-6	1stQu.:0.01	1stQu.:0.01000	1stQu.:0.010	1stQu.:0.0100	1stQu.:0.010	1stQu.:0.0100
IL-6	Median:0.01	Median:0.01897	Median:0.010	Median:0.0100	Median:0.010	Median:0.0100
IL-6	Mean:84.61	Mean:0.39231	Mean:2.526	Mean:0.3057	Mean:4.628	Mean:0.3113
IL-6	3rdQu.:5.63	3rdQu.:0.25739	3rdQu.:0.010	3rdQu.:0.2193	3rdQu.:0.010	3rdQu.:0.3337
IL-6	Max.:1185.77	Max.:2.74254	Max.:37.757	Max.:1.8236	Max.:69.285	Max.:1.4985
IL-7	Min.:0.0100	Min.:0.01000	Min.:0.01000	Min.:0.0100	Min.:0.0100	Min.:0.0100
IL-7	1stQu.:0.0100	1stQu.:0.05418	1stQu.:0.01000	1stQu.:0.1151	1stQu.:0.0100	1stQu.:0.1761
IL-7	Median:0.0100	Median:0.27093	Median:0.01000	Median:0.3251	Median:0.0100	Median:0.3251
IL-7	Mean:0.1643	Mean:0.36446	Mean:0.03465	Mean:0.6545	Mean:0.1127	Mean:0.5315
IL-7	3rdQu.:0.1559	3rdQu.:0.54194	3rdQu.:0.01000	3rdQu.:0.5894	3rdQu.:0.0100	3rdQu.:0.6233
IL-7	Max.:1.3779	Max.:1.24698	Max.:0.23383	Max.:4.6993	Max.:1.4560	Max.:1.7626
IL-8	Min.:0.010	Min.:0.010	Min.:0.010	Min.:0.010	Min.:0.010	Min.:2.336
IL-8	1stQu.:0.010	1stQu.:1.268	1stQu.:0.010	1stQu.:2.320	1stQu.:0.010	1stQu.:4.544
IL-8	Median:0.495	Median:2.871	Median:0.010	Median:7.054	Median:0.010	Median:8.228
IL-8	Mean:6.626	Mean:7.362	Mean:5.670	Mean:13.377	Mean:6.673	Mean:7.893
IL-8	3rdQu.:7.118	3rdQu.:9.973	3rdQu.:4.038	3rdQu.:12.665	3rdQu.:0.010	3rdQu.:10.578
IL-8	Max.:42.541	Max.:25.442	Max.:58.263	Max.:87.803	Max.:99.949	Max.:14.145
CXCL10	Min.:0.01	Min.:0.01	Min.:0.01	Min.:70.4	Min.:68.67	Min.:166.8
CXCL10	1stQu.:412.24	1stQu.:216.14	1stQu.:499.07	1stQu.:304.4	1stQu.:384.11	1stQu.:215.9
CXCL10	Median:902.60	Median:663.41	Median:748.07	Median:368.2	Median:679.34	Median:342.0
CXCL10	Mean:1465.05	Mean:1494.79	Mean:1373.75	Mean:884.5	Mean:745.73	Mean:642.4
CXCL10	3rdQu.:1565.67	3rdQu.:2189.73	3rdQu.:2117.00	3rdQu.:1079.7	3rdQu.:866.59	3rdQu.:890.2
CXCL10	Max.:9110.47	Max.:7672.38	Max.:5291.70	Max.:4985.0	Max.:2203.42	Max.:3177.8
CCL2	Min.:0.01	Min.:0.01	Min.:20.6	Min.:0.01	Min.:137.8	Min.:0.01
CCL2	1stQu.:218.42	1stQu.:24.69	1stQu.:164.4	1stQu.:15.46	1stQu.:188.4	1stQu.:150.66
CCL2	Median:503.61	Median:143.98	Median:291.2	Median:51.45	Median:306.1	Median:228.73
CCL2	Mean:578.22	Mean:461.98	Mean:353.2	Mean:178.09	Mean:522.1	Mean:403.83
CCL2	3rdQu.:742.10	3rdQu.:589.49	3rdQu.:413.4	3rdQu.:136.60	3rdQu.:618.7	3rdQu.:527.21
CCL2	Max.:2284.37	Max.:2077.94	Max.:1022.5	Max.:1573.34	Max.:1656.8	Max.:1856.67
CCL3	Min.:0.01000	Min.:0.01000	Min.:0.0100	Min.:0.01000	Min.:0.0100	Min.:0.01000
CCL3	1stQu.:0.01000	1stQu.:0.03167	1stQu.:0.0100	1stQu.:0.01000	1stQu.:0.0100	1stQu.:0.03167
CCL3	Median:0.01000	Median:0.23123	Median:0.0100	Median:0.09782	Median:0.0100	Median:0.23123
CCL3	Mean:0.41028	Mean:0.32656	Mean:0.4773	Mean:0.14588	Mean:0.6037	Mean:0.38842
CCL3	3rdQu.:0.04647	3rdQu.:0.53384	3rdQu.:0.2361	3rdQu.:0.28462	3rdQu.:0.0100	3rdQu.:0.47153
CCL3	Max.:5.23359	Max.:0.87237	Max.:5.4676	Max.:0.40921	Max.:8.8687	Max.:1.30045
CCL4	Min.:0.0100	Min.:0.2526	Min.:0.010	Min.:0.0100	Min.:0.0100	Min.:0.2045
CCL4	1stQu.:0.5848	1stQu.:2.2919	1stQu.:1.293	1stQu.:0.5931	1stQu.:0.7569	1stQu.:1.0608
CCL4	Median:1.0643	Median:5.2376	Median:4.284	Median:5.6536	Median:1.5499	Median:2.6626
CCL4	Mean:2.0744	Mean:8.3857	Mean:9.475	Mean:5.6581	Mean:3.1820	Mean:3.7834
CCL4	3rdQu.:2.7889	3rdQu.:10.3238	3rdQu.:14.730	3rdQu.:9.1218	3rdQu.:3.2890	3rdQu.:5.4602
CCL4	Max.:7.6337	Max.:35.1129	Max.:30.097	Max.:13.0751	Max.:16.8301	Max.:15.0467
TNF-α	Min.:0.010	Min.:0.010	Min.:0.0100	Min.:0.010	Min.:0.0100	Min.:2.222
TNF-α	1stQu.:1.563	1stQu.:6.251	1stQu.:0.4168	1stQu.:4.167	1stQu.:0.0100	1stQu.:4.445
TNF-α	Median:3.231	Median:8.335	Median:3.2312	Median:9.308	Median:0.3126	Median:13.895
TNF-α	Mean:6.488	Mean:14.113	Mean:8.3022	Mean:14.376	Mean:2.6452	Mean:11.692
TNF-α	3rdQu.:6.777	3rdQu.:16.816	3rdQu.:11.5781	3rdQu.:12.922	3rdQu.:3.0229	3rdQu.:15.008
TNF-α	Max.:39.836	Max.:68.266	Max.:37.1087	Max.:85.894	Max.:12.8310	Max.:25.582
TNF-β	Min.:0.01	Min.:0.0100	Min.:0.01	Min.:0.0100	Min.:0.01	Min.:0.010
TNF-β	1stQu.:0.01	1stQu.:0.0100	1stQu.:0.01	1stQu.:0.0100	1stQu.:0.01	1stQu.:0.010
TNF-β	Median:0.01	Median:0.0100	Median:0.01	Median:0.0100	Median:0.01	Median:0.010
TNF-β	Mean:31.75	Mean:0.5072	Mean:26.93	Mean:0.1112	Mean:63.92	Mean:2.075
TNF-β	3rdQu.:0.01	3rdQu.:0.0100	3rdQu.:0.01	3rdQu.:0.0100	3rdQu.:0.01	3rdQu.:2.496
TNF-β	Max.:476.07	Max.:6.0622	Max.:403.76	Max.:1.4263	Max.:958.68	Max.:12.482
VEGF	Min.:0.0100	Min.:0.010	Min.:0.010	Min.:0.010	Min.:0.010	Min.:0.010
VEGF	1stQu.:0.0100	1stQu.:3.369	1stQu.:0.010	1stQu.:2.719	1stQu.:0.010	1stQu.:3.889
VEGF	Median:0.9558	Median:8.850	Median:0.010	Median:11.478	Median:0.010	Median:9.900
VEGF	Mean:2.9504	Mean:31.184	Mean:1.931	Mean:25.814	Mean:3.597	Mean:19.025
VEGF	3rdQu.:2.8679	3rdQu.:18.908	3rdQu.:1.529	3rdQu.:32.916	3rdQu.:2.103	3rdQu.:24.797
VEGF	Max.:15.1227	Max.:291.960	Max.:9.757	Max.:105.045	Max.:35.487	Max.:86.386
